# Supplementary material for: In Vitro Susceptibility to Miltefosine of Leishmania infantum (syn. L. chagasi) Isolates from Different Geographical Areas in Brazil
Source: Microorganisms. 2021 Jun 5;9(6):1228. doi: 10.3390/microorganisms9061228 (PMC8228039; doi:10.3390/microorganisms9061228)
Supplement: Supplementary file 1 [file microorganisms-09-01228-s001.zip]

Archive with 1 entries (1 files):
- microorganisms-1182473-supplementary.pdf
